# Supplementary material for: A detailed transcript-level probe annotation reveals alternative splicing based microarray platform differences
Source: BMC Genomics. 2007 Aug 20;8:284. doi: 10.1186/1471-2164-8-284 (PMC2000902; doi:10.1186/1471-2164-8-284)
Supplement: Additional file 4 — Perl and Matlab code used for sequence matching and analysis. The readme file contains descriptions for each script. [file 1471-2164-8-284-S4.zip]

Archive with 37 entries (31 files):
- code/
- code/analysis/
- code/analysis/geneFinalStats.m
- code/analysis/geneFinalStats_func.m
- code/analysis/genesets.pl
- code/analysis/genevis.m
- code/analysis/genevis_func.m
- code/analysis/getDistances.m
- code/analysis/getGeneIntensityValsCrossHyb.pl
- code/analysis/lowerBound.m
- code/analysis/lowerBound_func.m
- code/figures/
- code/figures/figure1.m
- code/figures/figure2.m
- code/figures/figure3.m
- code/figures/figure4.m
- code/figures/figure4_bottom.m
- code/postformatting/
- code/postformatting/acemblyformatter.pl
- code/postformatting/blatformatter.pl
- code/postformatting/exactformatter.pl
- code/postformatting/gappedformatter.pl
- code/postformatting/onesubformatter.pl
- code/preformatting/
- code/preformatting/affyformatter.pl
- code/preformatting/codelinkformatter.pl
- code/preformatting/genomeformatter.pl
- code/preformatting/removeDup.pl
- code/probe_genome_matching/
- code/probe_genome_matching/findExactMatches.pl
- code/probe_genome_matching/findGappedExactMatches2.pl
- code/probe_genome_matching/findOneSubMatches2.pl
- code/probe_genome_matching/saveNonBlat.pl
- code/probe_genome_matching/saveNonExact.pl
- code/probe_genome_matching/saveNonGappedExact2.pl
- code/probe_genome_matching/saveOneSubMatches2.pl
- code/readme.rtf
