# Supplementary material for: A detailed transcript-level probe annotation reveals alternative splicing based microarray platform differences
Source: BMC Genomics. 2007 Aug 20;8:284. doi: 10.1186/1471-2164-8-284 (PMC2000902; doi:10.1186/1471-2164-8-284)
Supplement: Additional file 4 — Perl and Matlab code used for sequence matching and analysis. The readme file contains descriptions for each script. [file 1471-2164-8-284-S4.zip › code/analysis/geneFinalStats.m]

clear;
close all;

% load platform_pct;
% load platform_pct_95;
platform_pct = [-1;-1;-1];
genes = textread('genelists/z_affy_agi_common_gene.txt','%s');
[affy_agi_corr_equal,affy_agi_corr_disjoint,affy_agi_euc_equal,affy_agi_euc_disjoint,affy_agi_corr_fc_equal,affy_agi_corr_fc_disjoint] = geneFinalStats_func(genes,'Affy','Agi',platform_pct);
disp('Affy/Agi');

genes = textread('genelists/z_affy_co_common_gene.txt','%s');
[affy_co_corr_equal,affy_co_corr_disjoint,affy_co_euc_equal,affy_co_euc_disjoint,affy_co_corr_fc_equal,affy_co_corr_fc_disjoint] = geneFinalStats_func(genes,'Affy','Co',platform_pct);
disp('Affy/Co');

genes = textread('genelists/z_agi_co_common_gene.txt','%s');
[agi_co_corr_equal,agi_co_corr_disjoint,agi_co_euc_equal,agi_co_euc_disjoint,agi_co_corr_fc_equal,agi_co_corr_fc_disjoint] = geneFinalStats_func(genes,'Agi','Co',platform_pct);
