# Supplementary material for: A detailed transcript-level probe annotation reveals alternative splicing based microarray platform differences
Source: BMC Genomics. 2007 Aug 20;8:284. doi: 10.1186/1471-2164-8-284 (PMC2000902; doi:10.1186/1471-2164-8-284)
Supplement: Additional file 4 — Perl and Matlab code used for sequence matching and analysis. The readme file contains descriptions for each script. [file 1471-2164-8-284-S4.zip › code/analysis/geneFinalStats_func.m]

function [corr_dists_equal,corr_dists_disjoint,euc_dists_equal,euc_dists_disjoint,corr_fc_dists_equal,corr_fc_dists_disjoint] = genePairwiseStats_func(gene_list,plat1,plat2,platform_pct)

% gene_list = {'B3GALT4'};
% plat1 = 'Affy';
% plat2 = 'Agi';

switch plat1
    case 'Affy'
        plat1_num = 1;
    case 'Agi'
        plat1_num = 2;
    case 'Co'
        plat1_num = 3;
end
switch plat2
    case 'Affy'
        plat2_num = 1;
    case 'Agi'
        plat2_num = 2;
    case 'Co'
        plat2_num = 3;
end

num_pct = size(platform_pct,2);
corr_dists_equal = cell(1,num_pct);
euc_dists_equal = cell(1,num_pct);
corr_fc_dists_equal = cell(1,num_pct);
corr_dists_disjoint = cell(1,num_pct);
euc_dists_disjoint = cell(1,num_pct);
corr_fc_dists_disjoint = cell(1,num_pct);

for i = 1:size(gene_list,1)
    gene = gene_list{i};
    load(sprintf('genedata/%s-data.mat',gene));

    log_intensity_vals = log2(intensity_vals);
    corr_cluster_dists = pdist(log_intensity_vals,'correlation');
    corr_cluster_dists_mat = squareform(corr_cluster_dists);

    logfc = log2 (intensity_vals(:,6:10) ./ intensity_vals(:,1:5));
    euc_cluster_dists = pdist(logfc,'euclidean');
    euc_cluster_dists_mat = squareform(euc_cluster_dists);

    corr_fc_dists = pdist(logfc,'correlation');
    corr_fc_dists_mat = squareform(corr_fc_dists);

    cmdstr = sprintf('perl genesets.pl %s %s %s',gene,plat1,plat2);
    [status,result] = system(cmdstr);
    probe_list = strread(result,'%s');

    equal_pos = strmatch('Equal:',probe_list,'exact');
    num_set_pairs = length(equal_pos);
    equal_pos = [ equal_pos; size(probe_list,1)+1];

    for j = 1:num_set_pairs
        equal_and_disjoint = {probe_list{equal_pos(j)+1:equal_pos(j+1)-1}}';
        disjoint_pos = strmatch('Disjoint:',equal_and_disjoint,'exact');
        equal = {equal_and_disjoint{1:disjoint_pos-1}}';
        disjoint = {equal_and_disjoint{disjoint_pos+1:size(equal_and_disjoint,1)}}';

        [temp_corr_dists,temp_euc_dists,temp_corr_fc_dists] = getDistances(equal,probeids,corr_cluster_dists_mat,euc_cluster_dists_mat,corr_fc_dists_mat,intensity_vals,plat1_num,plat2_num,platform_pct);
        for z =1:num_pct
            corr_dists_equal{z} = [corr_dists_equal{z} temp_corr_dists{z}];
            euc_dists_equal{z} = [euc_dists_equal{z} temp_euc_dists{z}];
            corr_fc_dists_equal{z} = [corr_fc_dists_equal{z} temp_corr_fc_dists{z}];
        end

        [temp_corr_dists,temp_euc_dists,temp_corr_fc_dists] = getDistances(disjoint,probeids,corr_cluster_dists_mat,euc_cluster_dists_mat,corr_fc_dists_mat,intensity_vals,plat1_num,plat2_num,platform_pct);
        for z = 1:num_pct
            corr_dists_disjoint{z} = [corr_dists_disjoint{z} temp_corr_dists{z}];
            euc_dists_disjoint{z} = [euc_dists_disjoint{z} temp_euc_dists{z}];
            corr_fc_dists_disjoint{z} = [corr_fc_dists_disjoint{z} temp_corr_fc_dists{z}];
        end
    end
end
