# Supplementary material for: A detailed transcript-level probe annotation reveals alternative splicing based microarray platform differences
Source: BMC Genomics. 2007 Aug 20;8:284. doi: 10.1186/1471-2164-8-284 (PMC2000902; doi:10.1186/1471-2164-8-284)
Supplement: Additional file 4 — Perl and Matlab code used for sequence matching and analysis. The readme file contains descriptions for each script. [file 1471-2164-8-284-S4.zip › code/analysis/genesets.pl]

use DBI;
use Set::Scalar;
use Tie::IxHash;
use strict;

my ( $gene, $plat1, $plat2 );
my $arglength = @ARGV;
if ( $arglength < 3 ) {
	$gene  = "AADAC";
	$plat1 = "Affy";
	$plat2 = "Agi";
}
else {
	( $gene, $plat1, $plat2 ) = @ARGV;
}

# Connect to Access Database
my $dbh = DBI->connect('dbi:ODBC:checking');

my $generic_query =
"SELECT True_Hits_GENERIC_Acembly_CrossHyb_Removed.GeneID, True_Hits_GENERIC_Acembly_CrossHyb_Removed.Probe, True_Hits_GENERIC_Acembly_CrossHyb_Removed.TranscriptID
FROM True_Hits_GENERIC_Acembly_CrossHyb_Removed
GROUP BY True_Hits_GENERIC_Acembly_CrossHyb_Removed.GeneID, True_Hits_GENERIC_Acembly_CrossHyb_Removed.Probe, True_Hits_GENERIC_Acembly_CrossHyb_Removed.TranscriptID
HAVING (((True_Hits_GENERIC_Acembly_CrossHyb_Removed.GeneID)= ? ))
ORDER BY True_Hits_GENERIC_Acembly_CrossHyb_Removed.Probe;";

my $plat1_query = $generic_query;
$plat1_query =~ s/GENERIC/$plat1/g;

my $plat2_query = $generic_query;
$plat2_query =~ s/GENERIC/$plat2/g;

my $plat1_prepared = $dbh->prepare($plat1_query);
my $plat2_prepared = $dbh->prepare($plat2_query);

$plat1_prepared->execute($gene)
  || die "Could not execute SQL statement ... maybe invalid?";
$plat2_prepared->execute($gene)
  || die "Could not execute SQL statement ... maybe invalid?";

my ( @row, $row_record, @plat1_records, @plat2_records );

while ( @row = $plat1_prepared->fetchrow_array ) {
	$row_record = returnRowRecord(@row);
	push( @plat1_records, $row_record );

#	print "${$row_record}->{GENE} ${$row_record}->{PROBE} ${$row_record}->{TRANSCRIPT}\n";
}

while ( @row = $plat2_prepared->fetchrow_array ) {
	$row_record = returnRowRecord(@row);
	push( @plat2_records, $row_record );

#	print "${$row_record}->{GENE} ${$row_record}->{PROBE} ${$row_record}->{TRANSCRIPT}\n";
}

#print "--------------------------------------------------------------------\n";
my @plat1_transcript_sets = generateTranscriptSet(@plat1_records);
my @plat2_transcript_sets = generateTranscriptSet(@plat2_records);

my ( $i,     $j );
my ( %equal, %disjoint, @temp );

tie %equal,    "Tie::IxHash";
tie %disjoint, "Tie::IxHash";
for ( $i = 0 ; $i < @plat2_transcript_sets ; $i++ ) {
	%equal    = ();
	%disjoint = ();
	for ( $j = 0 ; $j < @plat1_transcript_sets ; $j++ ) {
		if ( ( ${ $plat2_transcript_sets[$i] }->{SET} )
			->is_equal( ${ $plat1_transcript_sets[$j] }->{SET} ) )
		{
			$equal{ ${ $plat2_transcript_sets[$i] }->{PROBE} } = 1;
			$equal{ ${ $plat1_transcript_sets[$j] }->{PROBE} } = 1;
		}
		if ( ( ${ $plat2_transcript_sets[$i] }->{SET} )
			->is_disjoint( ${ $plat1_transcript_sets[$j] }->{SET} ) )
		{
			$disjoint{ ${ $plat2_transcript_sets[$i] }->{PROBE} } = 1;
			$disjoint{ ${ $plat1_transcript_sets[$j] }->{PROBE} } = 1;
		}
	}
	@temp = keys %equal;
	print "Equal: @temp\n";
	@temp = keys %disjoint;
	print "Disjoint: @temp\n";

}

$plat1_prepared->finish;
$plat2_prepared->finish;

$dbh->disconnect;

sub returnRowRecord {
	my ( $gene, $probe, $transcript ) = @_;
	my $record = {
		GENE       => $gene,
		PROBE      => $probe,
		TRANSCRIPT => $transcript,
	};
	return \$record;
}

sub returnProbeTranscriptSetPair {
	my ( $probe, $s ) = @_;
	my $record = {
		PROBE => $probe,
		SET   => $s,
	};
	return \$record;
}

sub generateTranscriptSet {

	my @records     = @_;
	my $records_len = @records;
	my $i;

	my $prev_probe = ${ $records[0] }->{PROBE};
	my $s          = Set::Scalar->new;
	my @sets;

	for ( $i = 0 ; $i < $records_len ; $i++ ) {

#		print "${$records[$i]}->{GENE} ${$records[$i]}->{PROBE} ${$records[$i]}->{TRANSCRIPT}\n";

		if ( $prev_probe ne ${ $records[$i] }->{PROBE} ) {
			push(
				@sets,
				returnProbeTranscriptSetPair(
					${ $records[ $i - 1 ] }->{PROBE}, $s
				)
			);
			$s = Set::Scalar->new;
		}
		$s->insert( ${ $records[$i] }->{TRANSCRIPT} );
		$prev_probe = ${ $records[$i] }->{PROBE};
	}

	push( @sets,
		returnProbeTranscriptSetPair( ${ $records[ $i - 1 ] }->{PROBE}, $s ) );

#		print "========================================================\n";
#		for ( $i = 0 ; $i < @sets ; $i++ ) {
#			print ${ $sets[$i] }->{PROBE} . " " . ${ $sets[$i] }->{SET} . "\n";
#		}
	return @sets;
}
