# Supplementary material for: A detailed transcript-level probe annotation reveals alternative splicing based microarray platform differences
Source: BMC Genomics. 2007 Aug 20;8:284. doi: 10.1186/1471-2164-8-284 (PMC2000902; doi:10.1186/1471-2164-8-284)
Supplement: Additional file 4 — Perl and Matlab code used for sequence matching and analysis. The readme file contains descriptions for each script. [file 1471-2164-8-284-S4.zip › code/analysis/genevis.m]

% [status,result] = system('perl getCommonGenes.pl');
% allgenes = textscan(result,'%s');
% allgenes = allgenes{1};

%allgenes = {'CALM1','RCC1','TXNL2','CDC42','RPS8','FMO5'};
%allgenes = {allgenes{1:20}};
%allgenes = {'2''-PDE'};

allgenes = textread('genelists/zlist_unique.txt','%s');

% affycount = 1;
% cocount = 1;
% agicount = 1;

fgood = fopen('good.txt','w');
fbad = fopen('bad.txt','w');

for i=1:length(allgenes)
%    [status,gene,corr_probeids] = genevis_func(allgenes{i});
    [status,gene] = genevis_func(allgenes{i});

    
    if (status == 0)
        fprintf(fgood,'%s\n',gene);
%         corr_num_probes = length(corr_probeids);
%         for i=1:corr_num_probes
%             if strfind(corr_probeids{i},'-')
%                 affy(affycount) = i/corr_num_probes;
%                 affycount = affycount + 1;
%             elseif strfind(corr_probeids{i},'GE')
%                 co(cocount) = i/corr_num_probes;
%                 cocount = cocount+1;
%             else
%                 agi(agicount) = i/corr_num_probes;
%                 agicount = agicount+1;
%             end
%         end
    else
        fprintf(fbad,'%s\n',gene);
    end


end

fclose(fgood);
fclose(fbad);
% close all;
