# Supplementary material for: A detailed transcript-level probe annotation reveals alternative splicing based microarray platform differences
Source: BMC Genomics. 2007 Aug 20;8:284. doi: 10.1186/1471-2164-8-284 (PMC2000902; doi:10.1186/1471-2164-8-284)
Supplement: Additional file 4 — Perl and Matlab code used for sequence matching and analysis. The readme file contains descriptions for each script. [file 1471-2164-8-284-S4.zip › code/analysis/genevis_func.m]

%function [status,gene,corr_probeids] = genevis_func(gene)
function [status,gene] = genevis_func(gene)

% close all;

cmdstr = sprintf('perl getGeneIntensityValsCrossHyb.pl %s',gene);

[status,result] = system(cmdstr);
c = textscan(result,'%s%s%n%n%n%n%n%n%n%n%n%n','delimiter',',');
probeids = c{1};
intensity_vals = [c{3} c{4} c{5} c{6} c{7} c{8} c{9} c{10} c{11} c{12}];

% if find(isnan(intensity_vals))
% %     corr_probeids = '';
%     status = 1;
%     return;
% end

% [corr_mat,pval] = corr(intensity_vals');
% [u,s,v] = svd(corr_mat);
% projection = corr_mat*u(:,1);
% [y,corr_probe_order] = sort(projection);
% corr_mat_reorder = corr_mat(corr_probe_order,:);
% corr_mat_reorder = corr_mat_reorder(:,corr_probe_order);
% figure;
% colormap('hot');
% imagesc(corr_mat_reorder,[-1 1])
% colorbar;
% saveas(gcf,sprintf('genevis/%s-corrmap',gene),'fig');
% 
% 
% corr_probeids = probeids(corr_probe_order);
% 
% 
% cluster_dists = pdist(intensity_vals,'correlation');
% cluster_dists_mat = squareform(cluster_dists);
% cluster_linkage_tree = linkage(cluster_dists);
% 
% [h,t,cluster_probe_order] = dendrogram(cluster_linkage_tree,0,'LABELS',probeids,'ORIENTATION','left');
% saveas(gcf,sprintf('genevis/%s-tree',gene),'fig');
% 
% cluster_dists_mat_reorder = cluster_dists_mat(cluster_probe_order,:);
% cluster_dists_mat_reorder = cluster_dists_mat_reorder(:,cluster_probe_order);
% cluster_dists_mat_reorder = flipud(cluster_dists_mat_reorder);
% figure;
% colormap('hot');
% imagesc(cluster_dists_mat_reorder,[0,2]);
% colorbar;
% saveas(gcf,sprintf('genevis/%s-clustermap',gene),'fig');
% 
% cluster_probeids = probeids(cluster_probe_order);

%------------------------------------------------

% affycount = 1;
% cocount = 1;
% agicount = 1;
% for i=1:length(perm)
%     pnum = perm(i);
%     [row,col] = find(z==pnum);
%     if strfind(probeids{pnum},'-')
%         affy(affycount) = z(row,3);
%         affycount = affycount + 1;
%     elseif strfind(probeids{pnum},'GE')
%         co(cocount) = z(row,3);
%         cocount = cocount+1;
%     else
%         agi(agicount) = z(row,3);
%         agicount = agicount+1;
%     end
% end

save(sprintf('genedata/%s-data.mat',gene));

% close all;
status = 0;
