# Supplementary material for: A detailed transcript-level probe annotation reveals alternative splicing based microarray platform differences
Source: BMC Genomics. 2007 Aug 20;8:284. doi: 10.1186/1471-2164-8-284 (PMC2000902; doi:10.1186/1471-2164-8-284)
Supplement: Additional file 4 — Perl and Matlab code used for sequence matching and analysis. The readme file contains descriptions for each script. [file 1471-2164-8-284-S4.zip › code/analysis/getDistances.m]

function [corr_dists,euc_dists,corr_fc_dists] = getDistances(probes,probeids,corr_cluster_dists_mat,euc_cluster_dists_mat,corr_fc_dists_mat,intensity_vals,plat1_num,plat2_num,platform_pct)

num_pct = size(platform_pct,2);
corr_dists = cell(1,num_pct);
euc_dists = cell(1,num_pct);
corr_fc_dists = cell(1,num_pct);

if (size(probes,1) == 0)
    return;
end

plat1_idx = [];
plat2_idx = [];

plat2_idx = strmatch(probes{1},probeids,'exact');

for k = 2:size(probes,1)
    plat1_idx = [plat1_idx strmatch(probes{k},probeids,'exact')];
end


for z = 1:num_pct
    %     if ((median(intensity_vals(plat1_idx(j),:)) > platform_pct(plat1_num,z)))
    if (length(plat1_idx) > 1)
        affy_dists = triu(euc_cluster_dists_mat(plat1_idx,plat1_idx));
        affy_dists = affy_dists(find(affy_dists));
        summarized_dist = 1/sqrt(length(affy_dists)) * sqrt(sum(affy_dists.^2));
        corr_fc_dists{z} = [corr_fc_dists{z} summarized_dist];
    end
    %     end
end

for z = 1:num_pct
    %         if ((median(intensity_vals(plat1_idx(j),:)) > platform_pct(plat1_num,z)) || (median(intensity_vals(plat2_idx,:)) > platform_pct(plat2_num,z)))
    euc_distances = euc_cluster_dists_mat(plat2_idx,plat1_idx);
    summarized_dist = 1/sqrt(length(euc_distances)) * sqrt(sum(euc_distances.^2));
    euc_dists{z} = [euc_dists{z} summarized_dist];
    %         end
end

% for j = 1:length(plat1_idx)
%     for z = 1:num_pct
%         if ((median(intensity_vals(plat1_idx(j),:)) > platform_pct(plat1_num,z)) || (median(intensity_vals(plat2_idx,:)) > platform_pct(plat2_num,z)))
%             corr_dists{z} = [corr_dists{z} corr_cluster_dists_mat(plat2_idx,plat1_idx(j))];
%             euc_dists{z} = [euc_dists{z} euc_cluster_dists_mat(plat2_idx,plat1_idx(j))];
%             corr_fc_dists{z} = [corr_fc_dists{z} corr_fc_dists_mat(plat2_idx,plat1_idx(j))];
%         end
%     end
% end
