# Supplementary material for: A detailed transcript-level probe annotation reveals alternative splicing based microarray platform differences
Source: BMC Genomics. 2007 Aug 20;8:284. doi: 10.1186/1471-2164-8-284 (PMC2000902; doi:10.1186/1471-2164-8-284)
Supplement: Additional file 4 — Perl and Matlab code used for sequence matching and analysis. The readme file contains descriptions for each script. [file 1471-2164-8-284-S4.zip › code/analysis/getGeneIntensityValsCrossHyb.pl]

use DBI;

if ( scalar(@ARGV) == 1 ) {
	$gene = $ARGV[0];
}
else {
	$gene = "MYO9B";
}

# Connect to Access Database
$dbh = DBI->connect('dbi:ODBC:checking');

$affy_query =
"SELECT True_Hits_Affy_Acembly_CrossHyb_Removed.GeneID, True_Hits_Affy_Acembly_CrossHyb_Removed.Probe, True_Hits_Affy_Acembly_CrossHyb_Removed.PROBE_SET_NAME, True_Hits_Affy_Acembly_CrossHyb_Removed.PROBE_INTERROGATION_POS
FROM True_Hits_Affy_Acembly_CrossHyb_Removed
GROUP BY True_Hits_Affy_Acembly_CrossHyb_Removed.GeneID, True_Hits_Affy_Acembly_CrossHyb_Removed.Probe, True_Hits_Affy_Acembly_CrossHyb_Removed.PROBE_SET_NAME, True_Hits_Affy_Acembly_CrossHyb_Removed.PROBE_INTERROGATION_POS
HAVING (((True_Hits_Affy_Acembly_CrossHyb_Removed.GeneID)= ? ));";

#"SELECT GENELOGIC_true_hits_affy_acembly.GeneID, GENELOGIC_true_hits_affy_acembly.Probe, GENELOGIC_true_hits_affy_acembly.PROBE_SET_NAME, GENELOGIC_true_hits_affy_acembly.PROBE_INTERROGATION_POS
#FROM GENELOGIC_true_hits_affy_acembly
#GROUP BY GENELOGIC_true_hits_affy_acembly.GeneID, GENELOGIC_true_hits_affy_acembly.Probe, GENELOGIC_true_hits_affy_acembly.PROBE_SET_NAME, GENELOGIC_true_hits_affy_acembly.PROBE_INTERROGATION_POS
#HAVING (((GENELOGIC_true_hits_affy_acembly.GeneID)= ? ));";

$probepos_query = "SELECT [HG-U95Av2_probe_tab2].ORDER
FROM [HG-U95Av2_probe_tab2]
WHERE ((([HG-U95Av2_probe_tab2].[Probe Set Name])= ? ) AND (([HG-U95Av2_probe_tab2].[Probe Interrogation Position])= ? ));";

$affy_vals_query =
"SELECT RMA_BR_Linear.ID, RMA_BR_Linear.C11, RMA_BR_Linear.C12, RMA_BR_Linear.C13, RMA_BR_Linear.C2, RMA_BR_Linear.C3, RMA_BR_Linear.[1D11], RMA_BR_Linear.[1D12], RMA_BR_Linear.[1D13], RMA_BR_Linear.[1D2], RMA_BR_Linear.[1D3]
FROM RMA_BR_Linear
GROUP BY RMA_BR_Linear.ID, RMA_BR_Linear.C11, RMA_BR_Linear.C12, RMA_BR_Linear.C13, RMA_BR_Linear.C2, RMA_BR_Linear.C3, RMA_BR_Linear.[1D11], RMA_BR_Linear.[1D12], RMA_BR_Linear.[1D13], RMA_BR_Linear.[1D2], RMA_BR_Linear.[1D3]
HAVING (((RMA_BR_Linear.ID)= ? ));";

#$affy_vals_query =
#"SELECT Affy_rma.Probeset, Affy_rma.[03-22-02_Gershengorn_U95A_1D11CEL], Affy_rma.[03-22-02_Gershengorn_U95A_1D12CEL], Affy_rma.[03-22-02_Gershengorn_U95A_1D13CEL], Affy_rma.[03-22-02_Gershengorn_U95A_1D2CEL], Affy_rma.[03-22-02_Gershengorn_U95A_1D3CEL], Affy_rma.[03-22-02_Gershengorn_U95A_C11CEL], Affy_rma.[03-22-02_Gershengorn_U95A_C12CEL], Affy_rma.[03-22-02_Gershengorn_U95A_C13CEL], Affy_rma.[03-22-02_Gershengorn_U95A_C2CEL], Affy_rma.[03-22-02_Gershengorn_U95A_C3CEL]
#FROM Affy_rma
#GROUP BY Affy_rma.Probeset, Affy_rma.[03-22-02_Gershengorn_U95A_1D11CEL], Affy_rma.[03-22-02_Gershengorn_U95A_1D12CEL], Affy_rma.[03-22-02_Gershengorn_U95A_1D13CEL], Affy_rma.[03-22-02_Gershengorn_U95A_1D2CEL], Affy_rma.[03-22-02_Gershengorn_U95A_1D3CEL], Affy_rma.[03-22-02_Gershengorn_U95A_C11CEL], Affy_rma.[03-22-02_Gershengorn_U95A_C12CEL], Affy_rma.[03-22-02_Gershengorn_U95A_C13CEL], Affy_rma.[03-22-02_Gershengorn_U95A_C2CEL], Affy_rma.[03-22-02_Gershengorn_U95A_C3CEL]
#HAVING (((Affy_rma.Probeset)= ? ));";

$agi_query =
"SELECT True_Hits_Agi_Acembly_CrossHyb_Removed.GeneID, True_Hits_Agi_Acembly_CrossHyb_Removed.Probe
FROM True_Hits_Agi_Acembly_CrossHyb_Removed
GROUP BY True_Hits_Agi_Acembly_CrossHyb_Removed.GeneID, True_Hits_Agi_Acembly_CrossHyb_Removed.Probe
HAVING (((True_Hits_Agi_Acembly_CrossHyb_Removed.GeneID)= ? ));";

#"SELECT GENELOGIC_true_hits_agilent_acembly.GeneID, GENELOGIC_true_hits_agilent_acembly.Probe
#FROM GENELOGIC_true_hits_agilent_acembly
#GROUP BY GENELOGIC_true_hits_agilent_acembly.GeneID, GENELOGIC_true_hits_agilent_acembly.Probe
#HAVING (((GENELOGIC_true_hits_agilent_acembly.GeneID)= ? ));";

$agi_vals_query =
"SELECT Avg_New_BR_Agilent.ID, Avg_New_BR_Agilent.Avg_C11, Avg_New_BR_Agilent.Avg_C12, Avg_New_BR_Agilent.Avg_C13, Avg_New_BR_Agilent.Avg_C21, Avg_New_BR_Agilent.Avg_C31, Avg_New_BR_Agilent.Avg_D11, Avg_New_BR_Agilent.Avg_D12, Avg_New_BR_Agilent.Avg_D13, Avg_New_BR_Agilent.Avg_D21, Avg_New_BR_Agilent.Avg_D31
FROM Avg_New_BR_Agilent
GROUP BY Avg_New_BR_Agilent.ID, Avg_New_BR_Agilent.Avg_C11, Avg_New_BR_Agilent.Avg_C12, Avg_New_BR_Agilent.Avg_C13, Avg_New_BR_Agilent.Avg_C21, Avg_New_BR_Agilent.Avg_C31, Avg_New_BR_Agilent.Avg_D11, Avg_New_BR_Agilent.Avg_D12, Avg_New_BR_Agilent.Avg_D13, Avg_New_BR_Agilent.Avg_D21, Avg_New_BR_Agilent.Avg_D31
HAVING (((Avg_New_BR_Agilent.ID)= ? ));";

#$agi_vals_query =
#"SELECT Agilent_Stats.PROBE_NAME, Agilent_Stats.AVG_D11, Agilent_Stats.AVG_D12, Agilent_Stats.AVG_D13, Agilent_Stats.AVG_D2, Agilent_Stats.AVG_D3, Agilent_Stats.AVG_C11, Agilent_Stats.AVG_C12, Agilent_Stats.AVG_C13, Agilent_Stats.AVG_C2, Agilent_Stats.AVG_C3
#FROM Agilent_Stats
#GROUP BY Agilent_Stats.PROBE_NAME, Agilent_Stats.PROBE_NAME, Agilent_Stats.AVG_D11, Agilent_Stats.AVG_D12, Agilent_Stats.AVG_D13, Agilent_Stats.AVG_D2, Agilent_Stats.AVG_D3, Agilent_Stats.AVG_C11, Agilent_Stats.AVG_C12, Agilent_Stats.AVG_C13, Agilent_Stats.AVG_C2, Agilent_Stats.AVG_C3
#HAVING (((Agilent_Stats.PROBE_NAME)= ? ));";

$co_query =
"SELECT True_Hits_Co_Acembly_CrossHyb_Removed.GeneID, True_Hits_Co_Acembly_CrossHyb_Removed.Probe, probes_codelink.LEGACY_PROBE_NAME
FROM True_Hits_Co_Acembly_CrossHyb_Removed INNER JOIN probes_codelink ON True_Hits_Co_Acembly_CrossHyb_Removed.Probe = probes_codelink.CUSTOMER_PROBE_NAME
GROUP BY True_Hits_Co_Acembly_CrossHyb_Removed.GeneID, True_Hits_Co_Acembly_CrossHyb_Removed.Probe, probes_codelink.LEGACY_PROBE_NAME
HAVING (((True_Hits_Co_Acembly_CrossHyb_Removed.GeneID)= ? ));";

#"SELECT GENELOGIC_true_hits_codelink_acembly.GeneID, GENELOGIC_true_hits_codelink_acembly.Probe, probes_codelink.LEGACY_PROBE_NAME
#FROM GENELOGIC_true_hits_codelink_acembly INNER JOIN probes_codelink ON GENELOGIC_true_hits_codelink_acembly.Probe = probes_codelink.CUSTOMER_PROBE_NAME
#GROUP BY GENELOGIC_true_hits_codelink_acembly.GeneID, GENELOGIC_true_hits_codelink_acembly.Probe, probes_codelink.LEGACY_PROBE_NAME
#HAVING (((GENELOGIC_true_hits_codelink_acembly.GeneID)= ? ));";

$co_vals_query =
"SELECT Codelink_BR_Linear.ID, Codelink_BR_Linear.C11, Codelink_BR_Linear.C12, Codelink_BR_Linear.C13, Codelink_BR_Linear.C2, Codelink_BR_Linear.C3, Codelink_BR_Linear.D11, Codelink_BR_Linear.D12, Codelink_BR_Linear.D13, Codelink_BR_Linear.D2, Codelink_BR_Linear.D3
FROM Codelink_BR_Linear
GROUP BY Codelink_BR_Linear.ID, Codelink_BR_Linear.C11, Codelink_BR_Linear.C12, Codelink_BR_Linear.C13, Codelink_BR_Linear.C2, Codelink_BR_Linear.C3, Codelink_BR_Linear.D11, Codelink_BR_Linear.D12, Codelink_BR_Linear.D13, Codelink_BR_Linear.D2, Codelink_BR_Linear.D3
HAVING (((Codelink_BR_Linear.ID)= ? ));";

$affy_prepared      = $dbh->prepare($affy_query);
$probepos_prepared  = $dbh->prepare($probepos_query);
$affy_vals_prepared = $dbh->prepare($affy_vals_query);

$agi_prepared      = $dbh->prepare($agi_query);
$agi_vals_prepared = $dbh->prepare($agi_vals_query);

$co_prepared      = $dbh->prepare($co_query);
$co_vals_prepared = $dbh->prepare($co_vals_query);

#-------------------- Affy db results ------------------------
$affy_prepared->execute($gene)
  || die "Could not execute SQL statement ... maybe invalid?";

while ( @row = $affy_prepared->fetchrow_array ) {
	( $geneid, $fullprobe, $probeset, $probepos ) = @row;
	$probepos_prepared->execute( $probeset, $probepos );
	@order       = $probepos_prepared->fetchrow_array;
	$probesetnum = $probeset . $order[0];
	$affy_vals_prepared->execute($probesetnum);
	@row = $affy_vals_prepared->fetchrow_array;
	print $fullprobe;
	foreach $item (@row) {
		print "," . "$item";
	}
	print "\n";
}

#--------------------- Agilent db results ------------------
$agi_prepared->execute($gene)
  || die "Could not execute SQL statement ... maybe invalid?";

while ( @row = $agi_prepared->fetchrow_array ) {
	$probeid = $row[1];
	$agi_vals_prepared->execute($probeid)
	  || die "Could not execute SQL statement ... maybe invalid?";
	@row = $agi_vals_prepared->fetchrow_array;
	print $probeid;
	foreach $item (@row) {
		print "," . "$item";
	}
	print "\n";
}

#---------------------- Codelink db results -----------------

$co_prepared->execute($gene)
  || die "Could not execute SQL statement ... maybe invalid?";

while ( @row = $co_prepared->fetchrow_array ) {
	( $genename, $co_new_name, $co_old_name ) = @row;

	#	print $co_new_name . "," . $co_old_name;

	$co_vals_prepared->execute($co_old_name)
	  || die "Could not execute SQL statement ... maybe invalid?";
	@row = $co_vals_prepared->fetchrow_array;
	print $co_new_name;
	foreach $item (@row) {
		print "," . "$item";
	}
	print "\n";

#	$grep_results =
#`f:\\cygwin\\bin\\grep $co_old_name F:\\projects\\hash\\chipdata\\ge_raw\\co_DC.txt`;
#
#	@lines = split( /\n/, $grep_results );
#	foreach $line (@lines) {
#		@fields = split( /\t/, $line );
#		$co_norm_intensity = $fields[6];
#		print "," . $co_norm_intensity;
#	}
#	print "\n";
}

$affy_prepared->finish;
$probepos_prepared->finish;
$affy_vals_prepared->finish;

$agi_prepared->finish;
$agi_vals_prepared->finish;

$co_prepared->finish;
$co_vals_prepared->finish;

$dbh->disconnect;
