# Supplementary material for: A detailed transcript-level probe annotation reveals alternative splicing based microarray platform differences
Source: BMC Genomics. 2007 Aug 20;8:284. doi: 10.1186/1471-2164-8-284 (PMC2000902; doi:10.1186/1471-2164-8-284)
Supplement: Additional file 4 — Perl and Matlab code used for sequence matching and analysis. The readme file contains descriptions for each script. [file 1471-2164-8-284-S4.zip › code/analysis/lowerBound_func.m]

function [dists] = lowerBound_func(gene_list,plat1,plat2)

dists = [];
for i = 1:size(gene_list,1)
    r = ceil(size(gene_list,1).*rand(1,1));
    gene1 = gene_list{r};
    load(sprintf('genedata/%s-data.mat',gene1));

    plat1_affy_idx = [];
    plat1_agi_idx = [];
    plat1_co_idx = [];

    for j = 1:length(probeids)
        if (regexp(probeids{j},'-'))
            plat1_affy_idx = [plat1_affy_idx j];
        elseif (regexp(probeids{j},'GE'))
            plat1_co_idx = [plat1_co_idx j];
        else
            plat1_agi_idx = [plat1_agi_idx j];
        end
    end

    switch plat1
        case 'Affy'
            plat1_intensity_vals = intensity_vals(plat1_affy_idx,:);
        case 'Agi'
            plat1_intensity_vals = intensity_vals(plat1_agi_idx,:);
        case 'Co'
            plat1_intensity_vals = intensity_vals(plat1_co_idx,:);
    end


    r = ceil(size(gene_list,1).*rand(1,1));
    gene2 = gene_list{r};
    load(sprintf('genedata/%s-data.mat',gene2));

    plat2_affy_idx = [];
    plat2_agi_idx = [];
    plat2_co_idx = [];

    for j = 1:length(probeids)
        if (regexp(probeids{j},'-'))
            plat2_affy_idx = [plat2_affy_idx j];
        elseif (regexp(probeids{j},'GE'))
            plat2_co_idx = [plat2_co_idx j];
        else
            plat2_agi_idx = [plat2_agi_idx j];
        end
    end

    switch plat2
        case 'Affy'
            plat2_intensity_vals = intensity_vals(plat2_affy_idx,:);
        case 'Agi'
            plat2_intensity_vals = intensity_vals(plat2_agi_idx,:);
        case 'Co'
            plat2_intensity_vals = intensity_vals(plat2_co_idx,:);
    end

    intensity_vals = [plat1_intensity_vals;plat2_intensity_vals];

    logfc = log2 (intensity_vals(:,6:10) ./ intensity_vals(:,1:5));
    euc_cluster_dists = pdist(logfc,'euclidean');
    euc_cluster_dists_mat = squareform(euc_cluster_dists);

    euc_distances = euc_cluster_dists_mat(end-size(plat2_intensity_vals,1)+1:end,1:size(plat1_intensity_vals,1));
    euc_distances = euc_distances(:);
    dists = [dists euc_distances'];
%     summarized_dist = 1/sqrt(length(euc_distances)) * sqrt(sum(euc_distances.^2));
%     dists = [dists summarized_dist];
end
