# Supplementary material for: A detailed transcript-level probe annotation reveals alternative splicing based microarray platform differences
Source: BMC Genomics. 2007 Aug 20;8:284. doi: 10.1186/1471-2164-8-284 (PMC2000902; doi:10.1186/1471-2164-8-284)
Supplement: Additional file 4 — Perl and Matlab code used for sequence matching and analysis. The readme file contains descriptions for each script. [file 1471-2164-8-284-S4.zip › code/figures/figure1.m]

clear;
close all;
subplot(1,3,1);
[numeric,text,raw] = xlsread('common_affy_agi_6_pval.xls');
agilent = numeric(:,1);
affy = numeric(:,4);
[r(1),p(1)] = corr(affy,agilent);
n(1) = length(agilent);
scatter(agilent,affy,'.','b');
hold on;

[numeric,text,raw] = xlsread('mutexc_affy_agi_6_pval.xls');
agilent = numeric(:,1);
affy = numeric(:,4);
[r(2),p(2)] = corr(affy,agilent);
n(2) = length(agilent);
scatter(agilent,affy,'^','r','filled');
xlabel('Agilent Log Fold Change');
ylabel('Affy Log Fold Change');
legend('Equal','Disjoint','Location','SouthEast');
axis([-3 3 -3 3]);
plot([-3 3],[-3,3],'k');
hold off;

subplot(1,3,2);
[numeric,text,raw] = xlsread('common_affy_co_6_pval.xls');
codelink = numeric(:,1);
affy = numeric(:,4);
[r(3),p(3)] = corr(affy,codelink);
n(3) = length(affy);
scatter(codelink,affy,'.','b');
hold on;

[numeric,text,raw] = xlsread('mutexc_affy_co_6_pval.xls');
codelink = numeric(:,1);
affy = numeric(:,4);
[r(4),p(4)] = corr(affy,codelink);
n(4) = length(affy);
scatter(codelink,affy,'^','r','filled');
xlabel('Codelink Log Fold Change');
ylabel('Affy Log Fold Change');
legend('Equal','Disjoint','Location','SouthEast');
axis([-3 3 -3 3]);
plot([-3 3],[-3,3],'k');
hold off;

subplot(1,3,3);
[numeric,text,raw] = xlsread('common_agi_co_6_pval.xls');
agilent = numeric(:,1);
codelink = numeric(:,4);
[r(5),p(5)] = corr(codelink,agilent);
n(5) = length(agilent);
scatter(agilent,codelink,'.','b');
hold on;

[numeric,text,raw] = xlsread('mutexc_agi_co_6_pval.xls');
agilent = numeric(:,1);
codelink = numeric(:,4);
[r(6),p(6)] = corr(codelink,agilent);
n(6) = length(agilent);
scatter(agilent,codelink,'^','r','filled');
xlabel('Agilent Log Fold Change');
ylabel('Codelink Log Fold Change');
legend('Equal','Disjoint','Location','SouthEast');
axis([-3 3 -3 3]);
plot([-3 3],[-3,3],'k');
hold off;
