# Supplementary material for: A detailed transcript-level probe annotation reveals alternative splicing based microarray platform differences
Source: BMC Genomics. 2007 Aug 20;8:284. doi: 10.1186/1471-2164-8-284 (PMC2000902; doi:10.1186/1471-2164-8-284)
Supplement: Additional file 4 — Perl and Matlab code used for sequence matching and analysis. The readme file contains descriptions for each script. [file 1471-2164-8-284-S4.zip › code/figures/figure2.m]

[numeric,text,raw] = xlsread('z_disjoint_affy_agi.xls');
affy = numeric(:,1:10);
affy = 2.^affy;
affy = log2(affy(:,6:10)./affy(:,1:5));

agilent = numeric(:,12:21);
agilent = log2(agilent(:,6:10)./agilent(:,1:5));

affy_agi_disjoint = sqrt(sum((agilent - affy).^2,2));

[numeric,text,raw] = xlsread('z_disjoint_affy_co.xls');
affy = numeric(:,1:10);
affy = 2.^affy;
affy = log2(affy(:,6:10)./affy(:,1:5));

codelink = numeric(:,12:21);
codelink = log2(codelink(:,6:10)./codelink(:,1:5));

affy_co_disjoint = sqrt(sum((codelink - affy).^2,2));

[numeric,text,raw] = xlsread('z_disjoint_agi_co.xls');
agi = numeric(:,1:10);
agi = log2(agi(:,6:10)./agi(:,1:5));

codelink = numeric(:,12:21);
codelink = log2(codelink(:,6:10)./codelink(:,1:5));

agi_co_disjoint = sqrt(sum((codelink - agi).^2,2));

% ---------------------equal-------------------

[numeric,text,raw] = xlsread('z_equal_affy_agi.xls');
affy = numeric(:,1:10);
affy = 2.^affy;
affy = log2(affy(:,6:10)./affy(:,1:5));

agilent = numeric(:,12:21);
agilent = log2(agilent(:,6:10)./agilent(:,1:5));

affy_agi_equal = sqrt(sum((agilent - affy).^2,2));

affy_agi_random = [];
for i = 1:size(affy_agi_equal,1)
    r1 = ceil(size(affy_agi_equal,1).*rand(1,1));
    r2 = ceil(size(affy_agi_equal,1).*rand(1,1));
    randdist = sqrt(sum((agilent(r1,:) - affy(r2,:)).^2,2));
    affy_agi_random = [affy_agi_random randdist];
end


[numeric,text,raw] = xlsread('z_equal_affy_co.xls');
affy = numeric(:,1:10);
affy = 2.^affy;
affy = log2(affy(:,6:10)./affy(:,1:5));

codelink = numeric(:,12:21);
codelink = log2(codelink(:,6:10)./codelink(:,1:5));

affy_co_equal = sqrt(sum((codelink - affy).^2,2));

affy_co_random = [];
for i = 1:size(affy_co_equal,1)
    r1 = ceil(size(affy_co_equal,1).*rand(1,1));
    r2 = ceil(size(affy_co_equal,1).*rand(1,1));
    randdist = sqrt(sum((codelink(r1,:) - affy(r2,:)).^2,2));
    affy_co_random = [affy_co_random randdist];
end

[numeric,text,raw] = xlsread('z_equal_agi_co.xls');
agi = numeric(:,1:10);
agi = log2(agi(:,6:10)./agi(:,1:5));

codelink = numeric(:,12:21);
codelink = log2(codelink(:,6:10)./codelink(:,1:5));

agi_co_equal = sqrt(sum((codelink - agi).^2,2));

agi_co_random = [];
for i = 1:size(affy_co_equal,1)
    r1 = ceil(size(agi_co_equal,1).*rand(1,1));
    r2 = ceil(size(agi_co_equal,1).*rand(1,1));
    randdist = sqrt(sum((codelink(r1,:) - agi(r2,:)).^2,2));
    agi_co_random = [agi_co_random randdist];
end

% figure;
subplot(3,2,1)
hold;
H = cdfplot(affy_agi_equal);
set(H,'color','b','linestyle','-');
H = cdfplot(affy_agi_disjoint);
set(H,'color','r','linestyle','-');
H = cdfplot(affy_agi_random);
set(H,'color','g','linestyle','-');
title('CDF of Affy/Agilent Euclidean');
xlabel('Distance');
ylabel('Cumulative Probability');
legend('Equal','Disjoint','Random','Location','SouthEast');
axis([0 6 0 1]);

% figure;
subplot(3,2,3);
hold;
H = cdfplot(affy_co_equal);
set(H,'color','b','linestyle','-');
H = cdfplot(affy_co_disjoint);
set(H,'color','r','linestyle','-');
H = cdfplot(affy_co_random);
set(H,'color','g','linestyle','-');
title('CDF of Affy/Codelink Euclidean');
xlabel('Distance');
ylabel('Cumulative Probability');
legend('Equal','Disjoint','Random','Location','SouthEast');
axis([0 6 0 1]);

% figure;
% % subplot(3,2,3);
% hold;
% H = cdfplot(agi_co_equal);
% set(H,'color','b','linestyle','-');
% H = cdfplot(agi_co_disjoint);
% set(H,'color','r','linestyle','-');
% H = cdfplot(agi_co_random);
% set(H,'color','g','linestyle','-');
% title('CDF of Agilent/Codelink Euclidean');
% xlabel('Distance');
% ylabel('Cumulative Probability');
% legend('Equal','Disjoint','Random','Location','SouthEast');
% axis([0 6 0 1]);
