# Supplementary material for: A detailed transcript-level probe annotation reveals alternative splicing based microarray platform differences
Source: BMC Genomics. 2007 Aug 20;8:284. doi: 10.1186/1471-2164-8-284 (PMC2000902; doi:10.1186/1471-2164-8-284)
Supplement: Additional file 4 — Perl and Matlab code used for sequence matching and analysis. The readme file contains descriptions for each script. [file 1471-2164-8-284-S4.zip › code/figures/figure3.m]

load data_after_chr22_no_threshold.mat;
% load ubound
load lbound

% figure;
subplot(3,2,2)
hold;
H = cdfplot(affy_agi_euc_equal{1});
set(H,'color','b','linestyle','-');
H = cdfplot(affy_agi_euc_disjoint{1});
set(H,'color','r','linestyle','-');
H = cdfplot(affy_agi_dists);
set(H,'color','g','linestyle','-');
title('CDF of Affy/Agilent Euclidean');
xlabel('Distance');
ylabel('Cumulative Probability');
legend('Equal','Disjoint','Random','Location','SouthEast');
% legend('Equal','Disjoint','Location','SouthEast');
axis([0 6 0 1]);

% figure;
subplot(3,2,4);
hold;
H = cdfplot(affy_co_euc_equal{1});
set(H,'color','b','linestyle','-');
H = cdfplot(affy_co_euc_disjoint{1});
set(H,'color','r','linestyle','-');
H = cdfplot(affy_co_dists);
set(H,'color','g','linestyle','-');
title('CDF of Affy/Codelink Euclidean');
xlabel('Distance');
ylabel('Cumulative Probability');
legend('Equal','Disjoint','Random','Location','SouthEast');
% legend('Equal','Disjoint','Location','SouthEast');
axis([0 6 0 1]);

% figure;
subplot(3,2,5);
hold;
H = cdfplot(agi_co_euc_equal{1});
set(H,'color','b','linestyle','-');
H = cdfplot(agi_co_euc_disjoint{1});
set(H,'color','r','linestyle','-');
H = cdfplot(agi_co_dists);
set(H,'color','g','linestyle','-');
title('CDF of Agilent/Codelink Euclidean');
xlabel('Distance');
ylabel('Cumulative Probability');
legend('Equal','Disjoint','Random','Location','SouthEast');
axis([0 6 0 1]);
