# Supplementary material for: A detailed transcript-level probe annotation reveals alternative splicing based microarray platform differences
Source: BMC Genomics. 2007 Aug 20;8:284. doi: 10.1186/1471-2164-8-284 (PMC2000902; doi:10.1186/1471-2164-8-284)
Supplement: Additional file 4 — Perl and Matlab code used for sequence matching and analysis. The readme file contains descriptions for each script. [file 1471-2164-8-284-S4.zip › code/figures/figure4.m]

% gene = 'ANKMY2';
function figure4(gene)

% close all;
load(sprintf('genedata/%s-data.mat',gene));
nprobes = 18; %length(probeids);

% ----------------- fold change -------------
intensity_vals = intensity_vals(1:nprobes,:);
logfc = log2 (intensity_vals(:,6:10) ./ intensity_vals(:,1:5));
cluster_dists = pdist(logfc,'euclidean');
cluster_dists_mat = squareform(cluster_dists);
cluster_linkage_tree = linkage(cluster_dists);
figure;
[h,t,cluster_probe_order] = dendrogram(cluster_linkage_tree,0,'LABELS',probeids(1:nprobes),'ORIENTATION','left');
% dendrogram(cluster_linkage_tree,0,'LABELS',probeids,'ORIENTATION','left');
set(gca,'XDir','reverse', 'YDir', 'reverse')
% temp------------------- next line
close;
%c = cophenet(cluster_linkage_tree,cluster_dists)

cluster_dists_mat_reorder = cluster_dists_mat(cluster_probe_order,:);
cluster_dists_mat_reorder = cluster_dists_mat_reorder(:,cluster_probe_order);
cluster_dists_mat_reorder = cluster_dists_mat;
% cluster_dists_mat_reorder = flipud(cluster_dists_mat_reorder);
figure;
colormap('hot');
imagesc(cluster_dists_mat_reorder,[0,2.5]);
colorbar;

title(gene);
