# Supplementary material for: A detailed transcript-level probe annotation reveals alternative splicing based microarray platform differences
Source: BMC Genomics. 2007 Aug 20;8:284. doi: 10.1186/1471-2164-8-284 (PMC2000902; doi:10.1186/1471-2164-8-284)
Supplement: Additional file 4 — Perl and Matlab code used for sequence matching and analysis. The readme file contains descriptions for each script. [file 1471-2164-8-284-S4.zip › code/figures/figure4_bottom.m]

idx = [1 1 1 1 1];
figure;
hold;
for i = 1:nprobes
    scatter(idx*i,log2(intensity_vals(i,1:5)),'r');
    scatter(idx*i,log2(intensity_vals(i,6:10)),'k');
    %      scatter(idx*i,log2(intensity_vals(i,6:10) ./ intensity_vals(i,1:5)),'k');

end
legend('control','experimental','Location','NorthWest');
xlabel('Probe');
ylabel('Log Signal Intensity');
