# Supplementary material for: A detailed transcript-level probe annotation reveals alternative splicing based microarray platform differences
Source: BMC Genomics. 2007 Aug 20;8:284. doi: 10.1186/1471-2164-8-284 (PMC2000902; doi:10.1186/1471-2164-8-284)
Supplement: Additional file 4 — Perl and Matlab code used for sequence matching and analysis. The readme file contains descriptions for each script. [file 1471-2164-8-284-S4.zip › code/postformatting/acemblyformatter.pl]

open( INFILE,  "<", "analysis/data/aug-acemblygenes/acembly.txt" );
open( OUTFILE, ">", "analysis/data/aug-acemblygenes/acembly2.txt" );
while ( $record = <INFILE> )

{
	@fields = split( /\t/, $record );
	if ( $fields[2] =~ m/exon/ ) {
		print OUTFILE $record;
	}
}

close(INFILE);
close(OUTFILE);
