# Supplementary material for: A detailed transcript-level probe annotation reveals alternative splicing based microarray platform differences
Source: BMC Genomics. 2007 Aug 20;8:284. doi: 10.1186/1471-2164-8-284 (PMC2000902; doi:10.1186/1471-2164-8-284)
Supplement: Additional file 4 — Perl and Matlab code used for sequence matching and analysis. The readme file contains descriptions for each script. [file 1471-2164-8-284-S4.zip › code/postformatting/blatformatter.pl]

open( INFILE,  "<", "analysis/agilentreanalysis/agilent22blatscore.txt" );
open( OUTFILE, ">", "analysis/agilentreanalysis/agilentblatanalyze2.txt" );

#open(INFILE, "<", "analysis/data/codelinkblatscore.txt");
#open(OUTFILE, ">", "analysis/data/codelinkblatanalyze2.txt");
#open(INFILE, "<", "analysis/data/affyblatscore.txt");
#open(OUTFILE, ">", "analysis/data/affyblatanalyze.txt");

#open( INFILE,  "<", "analysis/data/refSeqAlicolreorder.txt" );
#open( OUTFILE, ">", "analysis/data/refSeqAli2.txt" );

#open( INFILE,  "<", "F:/projects/hash/New Folder/refSeqAlicolreorder.txt" );
#open( OUTFILE, ">", "F:/projects/hash/New Folder/refSeqAli2.txt" );


#print "match\tmismatch\trep. match\tN's\tQ gap count\tQ gap bases\tT gap count\tT gap bases\tstrand\tQ name\tQ size\tQ start\tQ end\tT name\tT size\tT start\tT end\tblock count\tblockSizes\tqStarts\ttStarts\n";

<INFILE>;
print OUTFILE "Group:Probe:Start:End:Length:Strand:Chromosome\n";
$count = 1;
while ( $line = <INFILE> ) {
	@fields     = split( /\t/, $line );
	$strand     = $fields[8];
	@probenames = split( /\|/, $fields[9] );
	$probename  = $probenames[0];
	$chromosome = $fields[13];

	$chromosome =~ m/chr(.+)/;
	$chromnum   = $1;
	$blockcount = $fields[17];

	#print $blockcount . "\n";
	@blocksizes = split( /\,/, $fields[18] );

	#print "@blocksizes\n";
	@tstarts = split( /\,/, $fields[20] );

	#print "@tstarts\n";

	for ( $i = 0 ; $i < $blockcount ; $i++ ) {

		#	print "$i\n";
		print OUTFILE $count . ":"
		  . $probename . ":"
		  . $tstarts[$i] . ":"
		  . ( $tstarts[$i] + $blocksizes[$i] - 1 ) . ":"
		  . $blocksizes[$i] . ":"
		  . $strand . ":"
		  . $chromnum . "\n";
	}
	$count++;
}
