# Supplementary material for: A detailed transcript-level probe annotation reveals alternative splicing based microarray platform differences
Source: BMC Genomics. 2007 Aug 20;8:284. doi: 10.1186/1471-2164-8-284 (PMC2000902; doi:10.1186/1471-2164-8-284)
Supplement: Additional file 4 — Perl and Matlab code used for sequence matching and analysis. The readme file contains descriptions for each script. [file 1471-2164-8-284-S4.zip › code/postformatting/gappedformatter.pl]

use strict;

open( INFILE,  "<", "data/results/affy.truegapexact" );
open( OUTFILE, ">", "analysis/data/dbgood/affygapexact.txt" );
print OUTFILE "Group:Probe:Sequence:Start:End:Length:Strand:Chromosome\n";
my ( $record, @fields, $left, $right );
my (
	$name, $sequence, $sequence1,  $sequence2, $start, $end,
	$len,  $strand,   $chromosome, $chromnum,  $count
);

#$count = 9856; # codelink
$count = 561418; #affy
while ( $record = <INFILE> )

  #$record = <INFILE>;
  #$record = <INFILE>;
{
	( $name, $sequence1, $sequence2, $start, $end, $len, $strand, $chromosome )
	  = split( /:/, $record );
	$name = substr( $name, 2, length($name) - 2 );

	$sequence = $sequence1 . $sequence2;
	$sequence =~ m/G\[TC\].*\*\?AG/;
	$left  = $`;
	$right = $';
	$chromosome =~ m/chromosome (.+),/;
	$chromnum = $1;
	if ( $strand eq "+" ) {
		print OUTFILE "$count:$name:$left:$start:"
		  . ( $start + length($left) - 1 ) . ":"
		  . length($left)
		  . ":$strand:"
		  . $chromnum . "\n";
		print OUTFILE "$count:$name:$right:"
		  . ( $end - length($right) + 1 )
		  . ":$end:"
		  . length($right)
		  . ":$strand:"
		  . $chromnum . "\n";
	}
	else {
		print OUTFILE "$count:$name:$left:"
		  . ( $end - length($left) + 1 )
		  . ":$end:"
		  . length($left)
		  . ":$strand:"
		  . $chromnum . "\n";

		print OUTFILE "$count:$name:$right:$start:"
		  . ( $start + length($right) - 1 ) . ":"
		  . length($right)
		  . ":$strand:"
		  . $chromnum . "\n";

	}
	$count++;
}

close(INFILE);
