# Supplementary material for: A detailed transcript-level probe annotation reveals alternative splicing based microarray platform differences
Source: BMC Genomics. 2007 Aug 20;8:284. doi: 10.1186/1471-2164-8-284 (PMC2000902; doi:10.1186/1471-2164-8-284)
Supplement: Additional file 4 — Perl and Matlab code used for sequence matching and analysis. The readme file contains descriptions for each script. [file 1471-2164-8-284-S4.zip › code/postformatting/onesubformatter.pl]

open( INFILE,  "<", "data/results/codelink.onesub" );
open( OUTFILE, ">", "analysis/data/dbgood/codelinkonesub.txt" );
print OUTFILE "Group:Probe:Sequence:Start:End:Mismatch Pos:Strand:Chromosome\n";
$count = 9668;
#$count = 556119;
while ( $line = <INFILE> ) {
	if ( !( $line =~ m/Probe/ ) ) {
		@fields = split( /:/, $line );
		$probename = substr( $fields[0], 2, length( $fields[0] ) - 2 );
		$fields[6] =~ m/chromosome (.+),/;
		$chromnum = $1;
		print OUTFILE
"$count:$probename:$fields[1]:$fields[2]:$fields[3]:$fields[4]:$fields[5]:"
		  . $chromnum . "\n";
		$count++;

	}
}
