# Supplementary material for: A detailed transcript-level probe annotation reveals alternative splicing based microarray platform differences
Source: BMC Genomics. 2007 Aug 20;8:284. doi: 10.1186/1471-2164-8-284 (PMC2000902; doi:10.1186/1471-2164-8-284)
Supplement: Additional file 4 — Perl and Matlab code used for sequence matching and analysis. The readme file contains descriptions for each script. [file 1471-2164-8-284-S4.zip › code/preformatting/affyformatter.pl]

open( INFILE,  "<", "data/25mer_probe_seq.txt" );
open( OUTFILE, ">", "data/affy.fa" );

<INFILE>;    # reads out the headers
while (<INFILE>) {
	@data = split( /\t/, $_ );
	chop( $data[0] );
	if ( !( $data[0] =~ m/_alu_/ ) ) {
		print OUTFILE "> " . $data[0] . "-" . $data[1] . "\n";
		print OUTFILE substr( $data[2], 1, 25 ) . "\n";
	}
}

close(INFILE);
close(OUTFILE);
