# Supplementary material for: A detailed transcript-level probe annotation reveals alternative splicing based microarray platform differences
Source: BMC Genomics. 2007 Aug 20;8:284. doi: 10.1186/1471-2164-8-284 (PMC2000902; doi:10.1186/1471-2164-8-284)
Supplement: Additional file 4 — Perl and Matlab code used for sequence matching and analysis. The readme file contains descriptions for each script. [file 1471-2164-8-284-S4.zip › code/preformatting/codelinkformatter.pl]

open(INFILE, "<", "data/Codelink_Sequences.txt");
open(OUTFILE, ">", "data/codelink.fa");

<INFILE>; # reads out the headers
while(<INFILE>) {
    @data = split(/\t/, $_);
	print OUTFILE "> " . $data[0] . "\n";
	print OUTFILE $data[5];
}

close(INFILE);
close(OUTFILE);
