# Supplementary material for: A detailed transcript-level probe annotation reveals alternative splicing based microarray platform differences
Source: BMC Genomics. 2007 Aug 20;8:284. doi: 10.1186/1471-2164-8-284 (PMC2000902; doi:10.1186/1471-2164-8-284)
Supplement: Additional file 4 — Perl and Matlab code used for sequence matching and analysis. The readme file contains descriptions for each script. [file 1471-2164-8-284-S4.zip › code/preformatting/genomeformatter.pl]

use strict;

my ($inputline);

open( OLD, "<", $ARGV[0] );
open( NEW, ">", $ARGV[1] );

$inputline = <OLD>;
print NEW $inputline;
while ( $inputline = <OLD> ) {
	if ( substr( $inputline, 0, 1 ) eq ">" ) # if chromosome name, don't strip out extra newline
	{
		print NEW "\n" . $inputline;
	}
	else # removes extra newlines from the FASTA sequence
	{
		chomp($inputline);  
		print NEW $inputline;
	}
}
close(OLD);
close(NEW);
