# Supplementary material for: A detailed transcript-level probe annotation reveals alternative splicing based microarray platform differences
Source: BMC Genomics. 2007 Aug 20;8:284. doi: 10.1186/1471-2164-8-284 (PMC2000902; doi:10.1186/1471-2164-8-284)
Supplement: Additional file 4 — Perl and Matlab code used for sequence matching and analysis. The readme file contains descriptions for each script. [file 1471-2164-8-284-S4.zip › code/preformatting/removeDup.pl]

open( IN_FILE,  "<", $ARGV[0] );
open( OUT_FILE, ">", $ARGV[1] );

while ( $probename = <IN_FILE> ) {
	$probe = <IN_FILE>;
	if ( !exists( $probehashtable{$probename} ) ) {
		$probehashtable{$probename} = $probe;
		print OUT_FILE $probename;
		print OUT_FILE $probe;
	}
}
