# Supplementary material for: A detailed transcript-level probe annotation reveals alternative splicing based microarray platform differences
Source: BMC Genomics. 2007 Aug 20;8:284. doi: 10.1186/1471-2164-8-284 (PMC2000902; doi:10.1186/1471-2164-8-284)
Supplement: Additional file 4 — Perl and Matlab code used for sequence matching and analysis. The readme file contains descriptions for each script. [file 1471-2164-8-284-S4.zip › code/probe_genome_matching/findExactMatches.pl]

use strict;

my ( $probelen,  %probehashtable, %unmatchedprobes );
my ( $probefile, $genomefile,     $matchfile ) = @ARGV;

my ( $probename, $probe );

open( PROBE_FILE, "<", $probefile );

while ( $probename = <PROBE_FILE> ) {
	chomp($probename);
	$probe = <PROBE_FILE>;
	chomp($probe);
	push( @{ $probehashtable{$probe} }, $probename );
}
close(PROBE_FILE);

$probelen = length($probe);

my ( $chromname, $chromseq, $chromlen );
my ( $target,    $i );

open( GENOME_FILE, "<", $genomefile );
open( MATCH_FILE,  ">", $matchfile );

print MATCH_FILE "Probe:Start:End:Strand:Chromosome\n";
while ( $chromname = <GENOME_FILE> ) {
	chomp($chromname);
	$chromseq = <GENOME_FILE>;
	chomp($chromseq);

	# process + strand
	$chromlen = length($chromseq);
	for ( $i = 0 ; $i <= $chromlen - $probelen ; $i++ ) {
		$target = substr( $chromseq, $i, $probelen );
		if ( exists( $probehashtable{$target} ) ) {
			foreach $probename ( @{ $probehashtable{$target} } ) {
				print MATCH_FILE $probename . ":"
				  . ( $i + 1 ) . ":"
				  . ( $i + $probelen ) . ":" . "+:"
				  . $chromname . "\n";
			}
		}

	}

# process - strand
# I believe it's cheaper to process each strand sequentially instead of
# complementing and reversing each target, because otherwise each place gets complemented
# and reversed $probelen times
	$chromseq =~ tr/ATGC/TACG/;
	$chromseq = reverse($chromseq);
	for ( $i = 0 ; $i <= $chromlen - $probelen ; $i++ ) {
		$target = substr( $chromseq, $i, $probelen );
		if ( exists( $probehashtable{$target} ) ) {
			foreach $probename ( @{ $probehashtable{$target} } ) {
				print MATCH_FILE $probename . ":"
				  . ( $chromlen - $i - $probelen + 1 ) . ":"
				  . ( $chromlen - $i ) . ":" . "-:"
				  . $chromname . "\n";
			}
		}
	}
}
close(GENOME_FILE);
close(MATCH_FILE);
