# Supplementary material for: A detailed transcript-level probe annotation reveals alternative splicing based microarray platform differences
Source: BMC Genomics. 2007 Aug 20;8:284. doi: 10.1186/1471-2164-8-284 (PMC2000902; doi:10.1186/1471-2164-8-284)
Supplement: Additional file 4 — Perl and Matlab code used for sequence matching and analysis. The readme file contains descriptions for each script. [file 1471-2164-8-284-S4.zip › code/probe_genome_matching/findGappedExactMatches2.pl]

use strict;

my ( $probefile, $genomefile, $matchfile ) = @ARGV;

open( PROBE_FILE,  "<", $probefile );
open( GENOME_FILE, "<", $genomefile );
open( MATCH_FILE,  ">", $matchfile );

my (
	$chromname, $chromseq,    $chromlen, $proberecord, $probename,
	$probeseq,  $proberegexp, $i,        $reverseseq,
	$maxlen

);

if ( $probefile =~ m/affy/ ) {
	$maxlen = 25;
}
elsif ( $probefile =~ m/codelink/ ) {
	$maxlen = 30;
}

while ( $chromname = <GENOME_FILE> ) {
	chomp($chromname);
	$chromseq = <GENOME_FILE>;
	chomp($chromseq);
	$chromlen   = length($chromseq);
	$reverseseq = $chromseq;
	$reverseseq =~ tr/ATGC/TACG/;
	$reverseseq = reverse($reverseseq);

	while ( $proberecord = <PROBE_FILE> ) {
		( $probename, $probeseq ) = split( /:/, $proberecord );
		chomp($probeseq);

		for ( $i = 1 ; $i < $maxlen ; $i++ ) {
			$proberegexp = $probeseq;
			substr( $proberegexp, $i, 0 ) =
			  "G[TC](?:(?!" . substr( $proberegexp, 0, $i ) . "G[TC]).)*?AG";

			# process + strand
			while ( $chromseq =~ m/($proberegexp)/g ) {
				print MATCH_FILE $probename . ":"
				  . $proberegexp . ":"
				  . ( $-[0] + 1 ) . ":"
				  . $+[0] . ":"
				  . ( $+[0] - $-[0] ) . ":+:"
				  . $chromname . "\n";
			}

			# process - strand
			while ( $reverseseq =~ m/($proberegexp)/g ) {
				print MATCH_FILE $probename . ":"
				  . $proberegexp . ":"
				  . ( $chromlen - $+[0] + 1 ) . ":"
				  . ( $chromlen - $-[0] ) . ":"
				  . ( $+[0] - $-[0] ) . ":-:"
				  . $chromname . "\n";
			}

		}

	}
}

close(PROBE_FILE);
close(GENOME_FILE);
close(MATCH_FILE);
