# Supplementary material for: A detailed transcript-level probe annotation reveals alternative splicing based microarray platform differences
Source: BMC Genomics. 2007 Aug 20;8:284. doi: 10.1186/1471-2164-8-284 (PMC2000902; doi:10.1186/1471-2164-8-284)
Supplement: Additional file 4 — Perl and Matlab code used for sequence matching and analysis. The readme file contains descriptions for each script. [file 1471-2164-8-284-S4.zip › code/probe_genome_matching/findOneSubMatches2.pl]

use strict;

my ( $allprobes, $genomefile, $matchfile, $position ) = @ARGV;

open( ALL_PROBES,  "<", $allprobes );
open( GENOME_FILE, "<", $genomefile );
open( MATCH_FILE,  ">", $matchfile );

my ( $record, @fields, $probename, $probe, $probelen, $i,
	%probehashtable );
while ( $record = <ALL_PROBES> ) {
	@fields    = split( /:/, $record );
	$probename = $fields[0];
	$probe     = $fields[1];
	chomp($probe);

	$probelen = length($probe);
	substr( $probe, $position, 1, "n" );
	push( @{ $probehashtable{$probe} }, $probename );
}
close(ALL_PROBES);

my ( $chromname, $chromseq, $chromlen, $stoppoint, $target);
while ( $chromname = <GENOME_FILE> ) {
	chomp($chromname);
	$chromseq = <GENOME_FILE>;
	chomp($chromseq);
	$chromlen  = length($chromseq);
	$stoppoint = $chromlen - $probelen;

	for ( $i = 0 ; $i <= $stoppoint ; $i++ ) {
		$target = substr( $chromseq, $i, $probelen );

		substr( $target, $position, 1, "n" );
		if ( exists( $probehashtable{$target} ) ) {
			foreach $probename ( @{ $probehashtable{$target} } ) {

				print MATCH_FILE $probename . ":" . $target . ":"
				  . ( $i + 1 ) . ":"
				  . ( $i + $probelen ) . ":"
				  . ( $position + 1 ) . ":+:"
				  . $chromname . "\n";
			}
		}
	}

	$chromseq =~ tr/ATGC/TACG/;
	$chromseq = reverse($chromseq);
	for ( $i = 0 ; $i <= $stoppoint ; $i++ ) {
		$target = substr( $chromseq, $i, $probelen );

		substr( $target, $position, 1, "n" );
		if ( exists( $probehashtable{$target} ) ) {
			foreach $probename ( @{ $probehashtable{$target} } ) {

				print MATCH_FILE $probename . ":" . $target . ":"
				  . ( $chromlen - $i - $probelen + 1 ) . ":"
				  . ( $chromlen - $i ) . ":"
				  . ( $position + 1 ) . ":-:"
				  . $chromname . "\n";
			}
		}
	}
}

close(GENOME_FILE);
close(MATCH_FILE);
