# Supplementary material for: A detailed transcript-level probe annotation reveals alternative splicing based microarray platform differences
Source: BMC Genomics. 2007 Aug 20;8:284. doi: 10.1186/1471-2164-8-284 (PMC2000902; doi:10.1186/1471-2164-8-284)
Supplement: Additional file 4 — Perl and Matlab code used for sequence matching and analysis. The readme file contains descriptions for each script. [file 1471-2164-8-284-S4.zip › code/probe_genome_matching/saveNonBlat.pl]

use strict;

my ($allprobes,$blatmatch,$notmatched) = @ARGV;

open( ALL_PROBES,   "<", $allprobes );
open( BLAT_MATCH, "<", $blatmatch );
open(NOT_MATCHED, ">", $notmatched);

my ($probename,$probe,%probehashtable);
while ( $probename = <ALL_PROBES> ) {
	chomp($probename);
	$probename = substr($probename,2,length($probename)-2);
	$probe = <ALL_PROBES>;
	chomp($probe);
	$probehashtable{$probename} = $probe;
}
close(ALL_PROBES);

my ($record,@fields);
while ($record = <BLAT_MATCH>)
{
	@fields = split(/\t/,$record);
	if ( exists( $probehashtable{ $fields[9] } ) ) {
		delete( $probehashtable{ $fields[9] } );
	}
}
close(BLAT_MATCH);

my ($k,$v);
while (($k, $v) = each %probehashtable)
{
	print NOT_MATCHED $k ."\n";
	print NOT_MATCHED $v . "\n";
} 
close(NOT_MATCHED);
