# Supplementary material for: A detailed transcript-level probe annotation reveals alternative splicing based microarray platform differences
Source: BMC Genomics. 2007 Aug 20;8:284. doi: 10.1186/1471-2164-8-284 (PMC2000902; doi:10.1186/1471-2164-8-284)
Supplement: Additional file 4 — Perl and Matlab code used for sequence matching and analysis. The readme file contains descriptions for each script. [file 1471-2164-8-284-S4.zip › code/probe_genome_matching/saveNonGappedExact2.pl]

use strict;

my ( $allprobes, $gappedexactmatches, $truematches, $notmatched ) = @ARGV;

open( ALL_PROBES,           "<", $allprobes );
open( GAPPED_EXACT_MATCHES, "<", $gappedexactmatches );
open( TRUE_MATCHES,         ">", $truematches );
open( NOT_MATCHED,          ">", $notmatched );

# Generate hash table of all probes
my ( $record, $probename, $probe, %probehashtable );
while ( $record = <ALL_PROBES> ) {
	( $probename, $probe ) = split( /:/, $record );
	chomp($probe);
	$probehashtable{$probename} = $probe;
}
close(ALL_PROBES);

# Get all of the seen probes, delete them from the hash table
my ( @fields, $intronlength );
while ( $record = <GAPPED_EXACT_MATCHES> ) {
	@fields       = split( /:/, $record );
	$probename    = $fields[0];
	$intronlength = $fields[5];
	if ( $intronlength < 60000 ) {
		print TRUE_MATCHES $record;
		if ( exists( $probehashtable{$probename} ) ) {
			delete( $probehashtable{$probename} );
		}
	}
}
close(GAPPED_EXACT_MATCHES);

# Output all unmatched probes to a file for the next step to process
my ( $k, $v );
while ( ( $k, $v ) = each %probehashtable ) {
	print NOT_MATCHED $k . "\n";
	print NOT_MATCHED $v . "\n";
}
close(NOT_MATCHED);
