# Supplementary material for: A detailed transcript-level probe annotation reveals alternative splicing based microarray platform differences
Source: BMC Genomics. 2007 Aug 20;8:284. doi: 10.1186/1471-2164-8-284 (PMC2000902; doi:10.1186/1471-2164-8-284)
Supplement: Additional file 4 — Perl and Matlab code used for sequence matching and analysis. The readme file contains descriptions for each script. [file 1471-2164-8-284-S4.zip › code/probe_genome_matching/saveOneSubMatches2.pl]

use strict;

my ($allprobes,$onesubmatches,$notmatched) = @ARGV;

open( ALL_PROBES,   "<", $allprobes );
open( ONE_SUB_MATCHES, "<", $onesubmatches );
open(NOT_MATCHED, ">", $notmatched);

# Generate hash table of all probes
my ( $record, $probename, $probe, %probehashtable );
while ( $record = <ALL_PROBES> ) {
	( $probename, $probe ) = split( /:/, $record );
	chomp($probe);
	$probehashtable{$probename} = $probe;
}
close(ALL_PROBES);

# Get all of the seen probes, delete them from the hash table
my (@fields);
while ( $record = <ONE_SUB_MATCHES> ) {
	@fields = split( /:/, $record );
	if ( exists( $probehashtable{ $fields[0] } ) ) {
		delete( $probehashtable{ $fields[0] } );
	}
}
close(ONE_SUB_MATCHES);

# Output all unmatched probes to a file for the next step to process
my ($k,$v);
while (($k, $v) = each %probehashtable)
{
	print NOT_MATCHED $k . ":" . $v . "\n";
} 
close(NOT_MATCHED);
